# Supplementary material for: Placenta-Derived Mesenchymal Stem Cells (pMSCs) Reverse Diabetes-Associated Endothelial Complications in a Preclinical Animal Model
Source: Int J Mol Sci. 2025 Aug 20;26(16):8057. doi: 10.3390/ijms26168057 (PMC12386922; doi:10.3390/ijms26168057)
Supplement: Supplementary file 1 [file ijms-26-08057-s001.zip]

Archive with 1 entries (1 files):
- ijms-3642228-supplementary.pdf
